# Supplementary material for: Multiancestry sex-stratified genomic associations with HIV viral load and controller status from the ICGH
Source: JCI Insight. 2023 Jun 8;8(11):e170068. doi: 10.1172/jci.insight.170068 (PMC10393222; doi:10.1172/jci.insight.170068)
Supplement: Supplemental table 3 [file jciinsight-8-170068-s239.xlsx]

## Sheet: Sheet1
Gene Symbol	Ensembl gene IDs	Chr	Start(GRCh37/hg19)	Stop (GRCh37/hg19)	All individuals (N = 9,705)			Males (n = 7,890)		Females (n = 1,815)
					Number of SNPS	Z STAT	P value	ZSTAT	P value	ZSTAT	P value
LZTFL1	ENSG00000163818	3	45814808	46007534	277	4.6973	1.3181e-06	4.4822	3.6932e-06	0.80376	0.21077
CCR3	ENSG00000183625	3	46155096	46358197	353	5.2917	6.0593e-08	4.9477	3.7553e-07	1.8141	0.034831
CCR1	ENSG00000163823	3	46193200	46299887	135	4.8597	5.8794e-07	4.8308	6.7995e-07	1.1543	0.12419
CCR2	ENSG00000121807	3	46345225	46452419	229	6.0203	8.703e-10	5.9751	1.1499e-09	2.0579	0.019799
CCR5	ENSG00000160791	3	46361633	46467697	242	7.1319	4.9505e-13	7.0863	6.8895e-13	1.5409	0.061675
CCRL2	ENSG00000121797	3	46398654	46504488	299	6.7822	5.9169e-12	6.7047	1.0089e-11	1.0078	0.15678
LTF	ENSG00000012223	3	46427136	46576724	363	6.3544	1.0459e-10	6.589	2.2144e-11	1.0207	0.1537
MOG	ENSG00000204655	6	29574758	29690149	797	5.3042	5.6596e-08	4.939	3.9254e-07	1.8551	0.031789
ZFP57	ENSG00000204644	6	29590169	29698887	792	5.3643	4.064e-08	4.964	3.4535e-07	2.0039	0.02254
HLA-F	ENSG00000204642	6	29640552	29756305	1192	5.9608	1.255e-09	5.3458	4.5013e-08	2.3072	0.010522
HLA-A	ENSG00000206503	6	29859037	29963661	824	4.8897	5.049e-07	4.6881	1.379e-06	1.4458	0.074122
PRR3	ENSG00000204576	6	30474663	30581500	180	4.6497	1.6624e-06	4.5849	2.2712e-06	1.6675	0.047704
ABCF1	ENSG00000204574	6	30489153	30614956	193	4.9166	4.4031e-07	4.6422	1.7234e-06	2.1699	0.015007
FLOT1	ENSG00000137312	6	30645486	30760510	435	5.7393	4.7541e-09	5.4369	2.7114e-08	2.2027	0.013808
IER3	ENSG00000137331	6	30660976	30762331	431	5.8422	2.5762e-09	5.5525	1.408e-08	2.114	0.017258
DDR1	ENSG00000204580	6	30794198	30917933	417	6.3716	9.3515e-11	6.0108	9.2323e-10	3.0227	0.0012526
GTF2H4	ENSG00000213780	6	30825961	30931883	338	6.5476	2.9228e-11	6.2448	2.1219e-10	2.9079	0.0018195
VARS2	ENSG00000137411	6	30826019	30944236	413	6.7134	9.5062e-12	6.4064	7.4508e-11	3.0181	0.0012716
SFTA2	ENSG00000196260	6	30849130	30949952	364	7.2193	2.6135e-13	6.9469	1.8665e-12	3.0664	0.0010834
DPCR1	ENSG00000168631	6	30858749	30971998	457	6.4307	6.3529e-11	6.2671	1.8395e-10	2.7149	0.0033145
MUC21	ENSG00000204544	6	30901495	31007680	662	5.7878	3.5658e-09	5.9603	1.2588e-09	1.7974	0.036136
MUC22	ENSG00000261272	6	30928251	31053179	963	6.626	1.7246e-11	6.6964	1.0682e-11	1.8174	0.03458
C6orf15	ENSG00000204542	6	31029000	31130336	940	7.1673	3.8258e-13	7.3269	1.1779e-13	2.3749	0.008778
PSORS1C1	ENSG00000204540	6	31032527	31157869	1171	8.188	1.328e-16	8.4346	1.662e-17	3.3685	0.00037791
CDSN	ENSG00000204539	6	31032867	31138223	973	6.1094	5e-10	7.1752	3.6088e-13	2.4952	0.0062948
PSORS1C2	ENSG00000204538	6	31055313	31157127	1026	8.5359	6.9554e-18	9.4376	1.9065e-21	3.5354	0.00020356
CCHCR1	ENSG00000204536	6	31060216	31176015	1254	9.041	7.7646e-20	8.9734	1.4373e-19	3.2823	0.00051484
TCF19	ENSG00000137310	6	31076319	31184936	1209	8.7873	7.6626e-19	9.0581	6.6402e-20	3.3643	0.00038374
POU5F1	ENSG00000204531	6	31082119	31198508	1319	7.7919	3.2999e-15	7.9391	1.0182e-15	3.4306	0.00030112
HCG27	ENSG00000206344	6	31115537	31221745	1238	8.5405	6.6817e-18	7.7629	4.1501e-15	3.2015	0.00068364
HLA-C	ENSG00000204525	6	31186526	31289907	1855	9.1861	2.0362e-20	8.4087	2.0724e-17	3.9109	4.5972e-05
HLA-B&	ENSG00000234745	6	31271649	31374965	2363	10.076	3.5188e-24	9.3937	2.8951e-21	5.2248	8.7151e-08
MICA&	ENSG00000204520	6	31321356	31433092	1633	8.6229	3.2653e-18	7.028	1.0473e-12	4.9038	4.6993e-07
MICB&	ENSG00000204516	6	31412658	31528901	846	6.1094	5e-10	7.4807	3.697e-14	4.8767	5.394e-07
MCCD1	ENSG00000204511	6	31446494	31548009	635	7.3006	1.4327e-13	6.1094	5e-10	4.2765	9.4913e-06
ATP6V1G2-DDX39B	ENSG00000254870	6	31447996	31564385	663	6.1094	5e-10	7.574	1.8097e-14	4.2433	1.1015e-05
DDX39B	ENSG00000198563	6	31447996	31560225	651	6.1094	5e-10	7.4446	4.8628e-14	4.2444	1.0959e-05
ATP6V1G2	ENSG00000213760	6	31462239	31566204	516	6.1094	5e-10	7.4458	4.8184e-14	3.4847	0.00024631
NFKBIL1	ENSG00000204498	6	31464647	31576606	499	7.4916	3.4028e-14	7.4098	6.3227e-14	3.5208	0.00021511
LTA	ENSG00000226979	6	31489831	31592101	313	6.1094	5e-10	7.3303	1.1485e-13	3.3104	0.00046589
TNF	ENSG00000232810	6	31493344	31596113	299	7.3521	9.7533e-14	6.1094	5e-10	3.5183	0.00021713
LTB	ENSG00000227507	6	31498302	31600299	286	7.2469	2.1322e-13	7.3264	1.1824e-13	3.7386	9.2533e-05
LST1	ENSG00000204482	6	31503901	31606686	295	6.1094	5e-10	7.4096	6.3338e-14	3.9783	3.4709e-05
NCR3	ENSG00000204475	6	31506672	31610762	289	7.5534	2.1205e-14	6.1094	5e-10	4.0031	3.1264e-05
AIF1	ENSG00000204472	6	31532961	31634798	246	7.0076	1.2122e-12	7.1317	4.9566e-13	4.1197	1.8972e-05
PRRC2A	ENSG00000204469	6	31538497	31655548	266	7.1338	4.8805e-13	7.0624	8.1801e-13	3.8098	6.9547e-05
BAG6	ENSG00000204463	6	31556805	31670482	250	6.2428	2.1484e-10	5.5055	1.8407e-08	3.2224	0.00063568
APOM	ENSG00000204444	6	31570193	31675987	224	5.9018	1.798e-09	5.1612	1.2271e-07	3.1523	0.00081003
C6orf47	ENSG00000204439	6	31576075	31678549	213	5.4158	3.0501e-08	4.6743	1.4749e-06	3.008	0.0013148
GPANK1	ENSG00000204438	6	31579006	31684060	220	5.2508	7.5711e-08	4.5083	3.2668e-06	2.9199	0.0017509
CSNK2B	ENSG00000204435	6	31583013	31688120	216	5.1087	1.6217e-07	4.3533	6.7066e-06	2.8211	0.0023929
CSNK2B-LY6G5B-1181	ENSG00000263020	6	31583879	31691323	217	4.9738	3.2823e-07	4.2246	1.1968e-05	2.7268	0.0031978
LY6G5B	ENSG00000240053	6	31587944	31691553	204	4.7374	1.0825e-06	4.0039	3.1156e-05	2.5378	0.0055779
XXbac-BPG32J3.20	ENSG00000204422	6	31604739	31731849	217	4.6534	1.6322e-06	3.9884	3.3261e-05	2.0678	0.019329
LY6G6F	ENSG00000204424	6	31624640	31735581	185	4.6692	1.5119e-06	3.9894	3.3125e-05	1.9488	0.025661
MEGT1	ENSG00000250641	6	31624681	31735695	186	4.6682	1.5194e-06	3.9829	3.404e-05	1.9576	0.025139
C6orf25	ENSG00000204420	6	31636371	31744491	171	4.608	2.0329e-06	3.953	3.8594e-05	1.7675	0.038574
LY6G6C	ENSG00000204421	6	31636425	31739622	164	4.6128	1.986e-06	3.9417	4.0446e-05	1.801	0.035855
DDAH2	ENSG00000213722	6	31644815	31748394	156	4.6828	1.4152e-06	3.9934	3.257e-05	1.7586	0.039321
CLIC1	ENSG00000213719	6	31648358	31757540	160	4.6935	1.3431e-06	4.0085	3.055e-05	1.7116	0.043482
MSH5	ENSG00000204410	6	31657725	31782622	199	5.4989	1.9107e-08	4.6729	1.4845e-06	2.1666	0.015134
MSH5-SAPCD1	ENSG00000255152	6	31657797	31782628	198	5.5472	1.4513e-08	4.7125	1.2233e-06	2.1852	0.014436
SAPCD1	ENSG00000228727	6	31680576	31782628	159	6.1067	5.0851e-10	5.223	8.8029e-08	2.2997	0.010734
VWA7	ENSG00000204396	6	31683367	31795108	170	6.0301	8.1905e-10	5.202	9.8561e-08	2.2609	0.011882
VARS	ENSG00000204394	6	31695295	31813730	195	6.3551	1.0411e-10	5.4895	2.0155e-08	2.4008	0.008179
LSM2	ENSG00000204392	6	31715173	31824761	189	6.3406	1.1442e-10	5.4232	2.9271e-08	2.5594	0.0052432
HSPA1L	ENSG00000204390	6	31727396	31833437	182	6.067	6.5146e-10	5.084	1.848e-07	2.6638	0.0038637
HSPA1A	ENSG00000204389	6	31733291	31835723	176	5.8064	3.1911e-09	4.8738	5.4722e-07	2.6	0.0046618
HSPA1B	ENSG00000204388	6	31745512	31848031	199	4.7009	1.2954e-06	3.9008	4.7946e-05	2.2626	0.011831
C6orf48	ENSG00000204387	6	31752385	31857541	207	4.7342	1.0997e-06	3.8734	5.3663e-05	2.4383	0.0073777
SLC44A4	ENSG00000204385	6	31780969	31896823	217	5.264	7.0474e-08	4.4703	3.9058e-06	2.8351	0.0022908
EHMT2	ENSG00000204371	6	31797536	31915464	226	4.9475	3.7587e-07	4.1547	1.6284e-05	2.9064	0.0018282
C2	ENSG00000166278	6	31815562	31963449	240	5.5561	1.3793e-08	4.95	3.7114e-07	2.9734	0.0014725
ZBTB12	ENSG00000204366	6	31817384	31919769	189	4.74	1.0688e-06	4.0111	3.0221e-05	2.8462	0.0022121
CFB	ENSG00000243649	6	31845475	31969861	164	5.4348	2.7436e-08	4.9475	3.7585e-07	2.9674	0.0015016
CFB	ENSG00000244255	6	31845475	31969825	164	5.4348	2.7436e-08	4.9475	3.7585e-07	2.9674	0.0015016
NELFE	ENSG00000204356	6	31869864	31976887	128	5.4862	2.0536e-08	5.062	2.0749e-07	2.9353	0.0016664
SKIV2L	ENSG00000204351	6	31876857	31987532	116	5.4329	2.7727e-08	5.0427	2.2948e-07	2.8829	0.0019699
DXO	ENSG00000204348	6	31887587	31990069	98	5.2219	8.8546e-08	4.8566	5.9703e-07	2.6836	0.0036418
STK19	ENSG00000204344	6	31888868	32000598	99	5.1895	1.0543e-07	4.8231	7.0666e-07	2.683	0.0036479
C4A	ENSG00000244731	6	31899801	32020458	112	6.2551	1.9868e-10	5.8238	2.8757e-09	2.9186	0.0017578
AL645922.1	ENSG00000268923	6	31923945	32024881	84	8.027	4.996e-16	7.707	6.4393e-15	3.301	0.00048172
C4B	ENSG00000224389	6	31932539	32053195	116	6.1094	5e-10	6.9607	1.6934e-12	3.4998	0.00023276
CYP21A2	ENSG00000231852	6	31956042	32059447	89	6.1094	5e-10	6.1094	5e-10	3.4072	0.00032815
TNXB	ENSG00000168477	6	31958931	32133111	181	6.1094	5e-10	8.1259	2.2204e-16	3.6101	0.00015301
ATF6B	ENSG00000213676	6	32015953	32146030	173	6.1094	5e-10	7.6876	7.494e-15	3.4588	0.00027133
FKBPL	ENSG00000204315	6	32046484	32148068	129	6.1094	5e-10	7.1066	5.9452e-13	3.06	0.0011067
PRRT1	ENSG00000204314	6	32066136	32172150	155	7.6126	1.3434e-14	6.1094	5e-10	3.1635	0.00077943
PPT2	ENSG00000221988	6	32071218	32184011	181	7.2604	1.9301e-13	7.7608	4.2188e-15	3.1207	0.00090202
PPT2-EGFL8	ENSG00000258388	6	32071622	32189755	214	7.4493	4.6907e-14	7.2504	2.0778e-13	3.0744	0.0010546
EGFL8	ENSG00000241404	6	32082360	32186058	180	6.1094	5e-10	7.273	1.7586e-13	3.0513	0.0011394
AGPAT1	ENSG00000204310	6	32085989	32195873	259	7.2856	1.6015e-13	7.1516	4.2893e-13	2.8887	0.0019343
RNF5	ENSG00000204308	6	32096131	32201930	307	7.5094	2.9698e-14	7.4419	4.9627e-14	2.5389	0.00556
AGER	ENSG00000204305	6	32098745	32202101	305	7.4878	3.5028e-14	7.3476	1.0092e-13	2.4952	0.006294
PBX2	ENSG00000204304	6	32102512	32207963	349	7.0541	8.6886e-13	7.0242	1.0768e-12	2.2195	0.013226
GPSM3	ENSG00000213654	6	32108543	32213300	381	6.8988	2.622e-12	6.818	4.6157e-12	2.3697	0.0089015
NOTCH4	ENSG00000204301	6	32112620	32241844	626	5.0289	2.4667e-07	4.7988	7.9825e-07	2.4177	0.0078102
C6orf10	ENSG00000204296	6	32206303	32389684	1493	5.0865	1.8235e-07	4.0436	2.632e-05	4.0009	3.1555e-05
BTNL2	ENSG00000204290	6	32311740	32424905	1249	5.6036	1.0498e-08	4.9057	4.6552e-07	3.5911	0.00016465
HLA-DRA	ENSG00000204287	6	32357619	32462823	1240	5.2404	8.0114e-08	4.8281	6.8923e-07	3.0641	0.0010915
HLA-DRB5	ENSG00000198502	6	32435120	32548064	223	4.6972	1.3188e-06	4.9347	4.0132e-07	1.8244	0.034044
HLA-DRB1	ENSG00000196126	6	32496546	32607625	2061	6.2226	2.4444e-10	6.2985	1.5026e-10	1.4138	0.078717
HLA-DQA1	ENSG00000196735	6	32545956	32664839	3091	6.9741	1.5397e-12	6.6113	1.9045e-11	2.5674	0.0051238
HLA-DQB1	ENSG00000179344	6	32577244	32686160	3108	7.0701	7.7417e-13	6.5919	2.1715e-11	2.8852	0.0019559
HLA-DQA2	ENSG00000237541	6	32659119	32764992	2268	6.851	3.6669e-12	6.9289	2.1204e-12	1.9671	0.024584
HLA-DQB2	ENSG00000232629	6	32673875	32781311	1956	6.3127	1.3707e-10	6.5665	2.5755e-11	1.3449	0.089331
HLA-DOB	ENSG00000241106	6	32730540	32834825	891	5.618	9.6613e-09	5.5424	1.4921e-08	1.7234	0.042409
TAP2	ENSG00000250264	6	32731544	32856599	1001	5.8767	2.092e-09	5.8174	2.9881e-09	1.4865	0.068579
TAP2	ENSG00000204267	6	32739610	32856557	934	5.5022	1.8758e-08	5.295	5.952e-08	1.6705	0.047406
PSMB8	ENSG00000204264	6	32758494	32862480	644	5.6392	8.5423e-09	5.5097	1.7975e-08	1.3646	0.086186
PSMB9	ENSG00000240065	6	32761913	32877362	696	5.3431	4.5682e-08	5.2652	7.0037e-08	1.0331	0.15077
TAP1	ENSG00000168394	6	32762986	32871755	662	5.2752	6.6297e-08	5.2058	9.658e-08	1.0347	0.15039
CAMSAP3	ENSG00000076826	19	7610788	7733190	384	0.041997	0.48325	3.8691	5.4627e-05	0.041997	0.48325
XAB2	ENSG00000076924	19	7634411	7744451	251	-1.3728	0.91509	4.6973	1.3181e-06	-1.3728	0.91509
PET100	ENSG00000229833	19	7644623	7746842	193	-1.2131	0.88745	4.7895	8.3581e-07	-1.2131	0.88745
CTD-3214H19.4	ENSG00000268400	19	7644682	7757934	271	-1.0976	0.86381	4.0386	2.6881e-05	-1.0976	0.86381
PCP2	ENSG00000174788	19	7646497	7748634	194	-1.2061	0.8861	4.7789	8.8145e-07	-1.2061	0.8861
STXBP2	ENSG00000076944	19	7651767	7762759	285	-0.52549	0.70038	3.5906	0.00016498	-0.52549	0.70038
RETN	ENSG00000104918	19	7683930	7785334	287	-0.56104	0.71261	3.1029	0.00095827	-0.56104	0.71261
