# Supplementary material for: Multiancestry sex-stratified genomic associations with HIV viral load and controller status from the ICGH
Source: JCI Insight. 2023 Jun 8;8(11):e170068. doi: 10.1172/jci.insight.170068 (PMC10393222; doi:10.1172/jci.insight.170068)
Supplement: Supplemental table 4 [file jciinsight-8-170068-s240.xlsx]

## Sheet: Supplementary Table S4
RsNumber	Chromosome	Position(GRCh38/hg38)	Effect Allele	Non Effect Allele	Males (n=7,890)				Females (n = 1,815)
					Frequency Effect Allele	b	s.e.	P value	Frequency Effect Allele	b	s.e.	P value
rs56272042	19	7632893	C	T	0.295	-0.0786888	0.0181012	1.43634e-05	0.226	0.00988895	0.829699	0.046311
rs35020672	19	7633070	C	T	0.298	-0.0754036	0.018004	2.91194e-05	0.23	-0.00493422	0.91728	0.0460975
rs1862514	19	7633434	T	C	0.291	-0.0776673	0.0181643	1.97906e-05	0.222	-0.00865634	0.855639	0.0467734
rs1862515	19	7633767	G	A	0.294	-0.0755095	0.0181408	3.26061e-05	0.225	-0.0031403	0.948398	0.0464652
rs4804756	19	7633874	G	A	0.294	-0.0755573	0.0180912	3.06661e-05	0.225	-0.0029031	0.952458	0.0464714
rs4804757	19	7633902	A	C	0.293	-0.0755896	0.0181352	3.1804e-05	0.224	-0.00299483	0.951002	0.0465582
rs3745361	19	7633971	C	G	0.293	-0.0755999	0.0181355	3.17343e-05	0.225	-0.0028122	0.954117	0.0465595
rs3745362	19	7634217	T	C	0.293	-0.0746908	0.0181519	4.00644e-05	0.224	-0.00338539	0.944496	0.046637
rs3745363	19	7634231	A	C	0.293	-0.0747813	0.0181522	3.92239e-05	0.224	-0.00326064	0.94662	0.0466377
rs3745364	19	7634319	T	C	0.298	-0.0728048	0.0178726	4.78415e-05	0.228	-0.00394019	0.934067	0.045902
rs4804758	19	7634406	G	A	0.297	-0.0743555	0.017968	3.61835e-05	0.226	-0.00461955	0.923043	0.0462917
rs4804217	19	7634461	T	C	0.295	-0.0747921	0.0180885	3.67603e-05	0.226	-0.0114071	0.809345	0.0464151
rs4804218	19	7634536	A	G	0.293	-0.0756586	0.0181378	3.13621e-05	0.224	-0.00328815	0.946088	0.0465983
rs4804759	19	7634572	A	T	0.293	-0.0755204	0.018139	3.24563e-05	0.224	-0.00326802	0.946432	0.0466002
rs11673006	19	7634616	C	T	0.293	-0.0756734	0.0181378	3.12489e-05	0.224	-0.00333755	0.945248	0.0465986
rs11672067	19	7634646	G	A	0.292	-0.074601	0.018177	4.1938e-05	0.223	-0.00319038	0.947763	0.0465942
rs796868414	19	7634673	T	A	0.293	-0.0748487	0.0181587	3.88666e-05	0.224	-0.00337038	0.944815	0.0466944
rs11672074	19	7634673	T	A	0.293	-0.0748487	0.0181587	3.88666e-05	0.224	-0.00337038	0.944815	0.0466944
rs8104339	19	7638719	T	C	0.404	-0.0692558	0.0168557	4.10051e-05	0.43	-0.0176271	0.655378	0.039536
rs1568464240	19	7639929	T	TATGTGTGTGC	0.316	-0.0759058	0.0177162	1.90312e-05	0.288	0.0193487	0.648119	0.0424828
rs2303115	19	7643328	A	G	0.412	-0.0721301	0.0172224	2.90249e-05	0.476	-0.0121779	0.760726	0.0400627
rs92980	19	7645154	C	T	0.417	-0.073518	0.0171874	1.95323e-05	0.485	-0.0204631	0.610657	0.0402434
rs889187	19	7645324	G	A	0.405	-0.0734738	0.0170947	1.7831e-05	0.463	-0.0179451	0.652838	0.039952
rs889185	19	7645457	A	G	0.405	-0.0727356	0.0170946	2.1613e-05	0.463	-0.0180349	0.651207	0.0399508
rs889184	19	7645717	G	C	0.405	-0.0730743	0.0171172	2.02959e-05	0.463	-0.0178908	0.653843	0.0399551
rs34976997	19	7647539	C	G	0.333	-0.0783685	0.0174648	7.51897e-06	0.325	-0.0145207	0.724171	0.0410602
rs885433	19	7648621	C	T	0.328	-0.0826714	0.0175254	2.52127e-06	0.316	-0.0112437	0.785407	0.041182
