# Supplementary material for: Multiancestry sex-stratified genomic associations with HIV viral load and controller status from the ICGH
Source: JCI Insight. 2023 Jun 8;8(11):e170068. doi: 10.1172/jci.insight.170068 (PMC10393222; doi:10.1172/jci.insight.170068)
Supplement: Supplemental table 5 [file jciinsight-8-170068-s241.xlsx]

## Sheet: Supplementary Table S5
Gene Symbol	Ensembl Gene ID	Chromosome	Start (GRCh37/hg19)	Stop (GRCh37/hg19)	Number of SNPS	All individuals (N=2,831)		Males (n= 2,288)		Females( n =543)
						ZSTAT	P value	ZSTAT	P value	ZSTAT	P value
CCR3	ENSG00000183625	3	46155096	46358197	405	3.491	0.00024061	3.4006	0.00033621	1.4764	0.069918
CCR1	ENSG00000163823	3	46193200	46299887	154	3.083	0.0010245	3.0635	0.0010937	1.6215	0.052452
CCR2	ENSG00000121807	3	46345225	46452419	264	3.9876	3.337e-05	4.0205	2.9037e-05	-0.3621	0.64136
CCR5	ENSG00000160791	3	46361633	46467697	279	4.2799	9.3471e-06	4.3903	5.6586e-06	-0.56867	0.71521
CCRL2	ENSG00000121797	3	46398654	46504488	371	3.2015	0.00068349	3.288	0.00050443	-1.2249	0.8897
FLOT1	ENSG00000137312	6	30645486	30760510	508	5.93	1.5149e-09	5.2307	8.4439e-08	2.2029	0.013801
IER3	ENSG00000137331	6	30660976	30762331	501	6.0867	5.7619e-10	5.3831	3.6598e-08	2.2633	0.011809
VARS2	ENSG00000137411	6	30826019	30944236	452	4.6239	1.883e-06	4.4083	5.2096e-06	2.4444	0.0072548
SFTA2	ENSG00000196260	6	30849130	30949952	402	4.9331	4.0467e-07	4.7802	8.7543e-07	2.2939	0.010899
MUC22	ENSG00000261272	6	30928251	31053179	1054	5.1144	1.5733e-07	5.0646	2.046e-07	0.8569	0.19575
C6orf15	ENSG00000204542	6	31029000	31130336	1012	7.2891	1.5607e-13	7.6173	1.2953e-14	1.7787	0.037646
PSORS1C1	ENSG00000204540	6	31032527	31157869	1284	7.0031	1.2521e-12	8.0316	4.8115e-16	2.5523	0.005351
CDSN	ENSG00000204539	6	31032867	31138223	1044	6.6265	1.7186e-11	6.5013	3.9807e-11	1.8273	0.033829
PSORS1C2	ENSG00000204538	6	31055313	31157127	1127	8.2241	9.8357e-17	7.9255	1.1359e-15	2.5876	0.0048318
CCHCR1	ENSG00000204536	6	31060216	31176015	1380	8.3051	4.9882e-17	7.8718	1.7475e-15	2.8002	0.0025534
TCF19	ENSG00000137310	6	31076319	31184936	1319	8.406	2.1211e-17	8.0169	5.4203e-16	3.0109	0.0013022
POU5F1	ENSG00000204531	6	31082119	31198508	1419	7.9449	9.7162e-16	7.8997	1.3974e-15	2.9719	0.0014801
HCG27	ENSG00000206344	6	31115537	31221745	1346	7.6093	1.3783e-14	7.1275	5.1114e-13	2.9451	0.0016142
HLA-C	ENSG00000204525	6	31186526	31289907	1994	8.3837	2.5639e-17	7.7438	4.8252e-15	3.6607	0.00012574
HLA-B	ENSG00000234745	6	31271649	31374965	2475	8.4851	1.078e-17	8.3378	3.7846e-17	3.8657	5.538e-05
MICA	ENSG00000204520	6	31321356	31433092	1717	7.2128	2.7416e-13	6.9252	2.1766e-12	3.2072	0.0006702
MICB	ENSG00000204516	6	31412658	31528901	901	7.5058	3.0531e-14	2831	1.2711e-11	3.0722	0.0010624
MCCD1	ENSG00000204511	6	31446494	31548009	671	6.8141	4.7438e-12	6.2714	1.7886e-10	2.4861	0.0064581
DDX39B	ENSG00000198563	6	31447996	31560225	692	6.8011	5.1917e-12	6.3014	1.4753e-10	2.4136	0.0078987
ATP6V1G2-DDX39B	ENSG00000254870	6	31447996	31564385	708	6.7945	5.4363e-12	6.2909	1.5779e-10	2.4014	0.008166
ATP6V1G2	ENSG00000213760	6	31462239	31566204	557	6.1618	3.5961e-10	5.8955	1.8681e-09	1.7693	0.038421
NFKBIL1	ENSG00000204498	6	31464647	31576606	543	6.1951	2.9133e-10	5.9333	1.4848e-09	1.8003	0.035909
LTA	ENSG00000226979	6	31489831	31592101	359	6.3348	1.1881e-10	6.175	3.3091e-10	1.6818	0.046301
TNF	ENSG00000232810	6	31493344	31596113	346	6.5711	2.4972e-11	6.3318	1.2116e-10	1.9107	0.02802
LTB	ENSG00000227507	6	31498302	31600299	329	6.8615	3.4061e-12	6.585	2.2745e-11	2.1612	0.015339
LST1	ENSG00000204482	6	31503901	31606686	338	7.2314	2.3909e-13	6.86	3.4419e-12	2.3467	0.009469
NCR3	ENSG00000204475	6	31506672	31610762	332	7.252	2.0534e-13	6.8918	2.7552e-12	2.4149	0.0078695
AIF1	ENSG00000204472	6	31532961	31634798	281	6.9048	2.5133e-12	6.4921	4.2313e-11	2.2138	0.013422
PRRC2A	ENSG00000204469	6	31538497	31655548	302	6.3256	1.2612e-10	5.8905	1.9248e-09	2.0964	0.018022
BAG6	ENSG00000204463	6	31556805	31670482	282	5.3835	3.6529e-08	4.9249	4.2199e-07	1.8893	0.029427
APOM	ENSG00000204444	6	31570193	31675987	245	5.2459	7.775e-08	4.7568	9.8324e-07	1.9528	0.025422
C6orf47	ENSG00000204439	6	31576075	31678549	233	5.0499	2.2101e-07	4.5649	2.4987e-06	1.8949	0.029054
GPANK1	ENSG00000204438	6	31579006	31684060	239	4.9259	4.1983e-07	4.4361	4.5803e-06	1.8507	0.032107
CSNK2B	ENSG00000204435	6	31583013	31688120	234	4.7509	1.0124e-06	4.2204	1.2191e-05	1.8269	0.033859
CSNK2B-LY6G5B-1181	ENSG00000263020	6	31583879	31691323	235	4.6281	1.8449e-06	4.0999	2.0664e-05	1.7765	0.037825
C4A	ENSG00000244731	6	31899801	32020458	129	4.8272	6.9219e-07	4.1511	1.6543e-05	3.3665	0.00038069
AL645922.1	ENSG00000268923	6	31923945	32024881	97	6.1247	4.5416e-10	5.3483	4.4395e-08	3.7878	7.6003e-05
C4B	ENSG00000224389	6	31932539	32053195	132	6.5766	2.4061e-11	5.7284	5.0681e-09	3.7831	7.7434e-05
CYP21A2	ENSG00000231852	6	31956042	32059447	100	6.4948	4.1583e-11	5.6415	8.4301e-09	3.4626	0.00026747
TNXB	ENSG00000168477	6	31958931	32133111	217	6.539	3.0957e-11	5.5639	1.3187e-08	3.5071	0.00022648
ATF6B	ENSG00000213676	6	32015953	32146030	213	6.1339	4.2866e-10	5.2016	9.8811e-08	3.2193	0.00064247
FKBPL	ENSG00000204315	6	32046484	32148068	162	5.0423	2.3002e-07	4.1687	1.5317e-05	2.8149	0.0024397
PRRT1	ENSG00000204314	6	32066136	32172150	198	5.1761	1.1327e-07	4.338	7.1901e-06	2.7276	0.0031898
PPT2	ENSG00000221988	6	32071218	32184011	226	5.062	2.0739e-07	4.2287	1.1754e-05	2.6965	0.003504
PPT2-EGFL8	ENSG00000258388	6	32071622	32189755	260	4.8723	5.5159e-07	4.0818	2.2343e-05	2.5766	0.0049891
EGFL8	ENSG00000241404	6	32082360	32186058	222	4.7823	8.6637e-07	3.9594	3.7576e-05	2.6196	0.0044014
AGPAT1	ENSG00000204310	6	32085989	32195873	311	4.7662	9.3866e-07	4.1741	1.4957e-05	2.7341	0.0031274
RNF5	ENSG00000204308	6	32096131	32201930	360	4.7494	1.02e-06	4.3464	6.919e-06	2.6881	0.0035933
AGER	ENSG00000204305	6	32098745	32202101	358	4.6935	1.3429e-06	4.2978	8.6235e-06	2.6829	0.0036492
