# Supplementary material for: Multiancestry sex-stratified genomic associations with HIV viral load and controller status from the ICGH
Source: JCI Insight. 2023 Jun 8;8(11):e170068. doi: 10.1172/jci.insight.170068 (PMC10393222; doi:10.1172/jci.insight.170068)
Supplement: Supplemental table 6 [file jciinsight-8-170068-s242.xlsx]

## Sheet: Supplementary Table S6
Rs Number	Chr	Position (GRCh38/hg38)	Effect Allele	Non Effect Allele	Males (N=7,890)				Females (N=1,815)				P Value comparison Females vs. Males
					Frequency Effect Allele	b	s.e.	P Value	Frequency Effect Allele	b	s.e.	P Value
rs4949342	1	31092908	A	G	0.603	-0.0272857	0.0178999	0.127552	0.739	0.243011	0.0471137	3.81458e-07	3.65326e-08
rs4949343	1	31092916	C	T	0.603	-0.0277684	0.0178942	0.120843	0.739	0.243005	0.0471152	3.82092e-07	3.46434e-08
rs4949344	1	31093270	A	G	0.603	-0.0277836	0.0178946	0.120648	0.739	0.243005	0.0471142	3.81797e-07	3.45665e-08
rs945697	1	31093913	G	C	0.603	-0.0292399	0.0179604	0.103659	0.737	0.245873	0.0474099	3.23221e-07	2.56004e-08
rs1890020	1	31093991	G	A	0.604	-0.028792	0.0179137	0.108129	0.738	0.246015	0.0473199	3.01253e-07	2.4924e-08
rs4949345	1	31094334	T	G	0.602	-0.0299802	0.017971	0.0954011	0.736	0.244437	0.0473643	3.66465e-07	2.70152e-08
rs4245632	1	31094741	C	T	0.603	-0.0292269	0.0179678	0.103944	0.737	0.245821	0.0474079	3.23299e-07	2.57981e-08
rs10914268	1	31096084	T	G	0.602	-0.0290577	0.0179682	0.105987	0.737	0.248546	0.0474003	2.39371e-07	1.93055e-08
rs1265159	6	31172270	A	G	0.229	-0.143736	0.0219958	8.09976e-11	0.243	0.127021	0.0452711	0.00518081	3.26463e-08
rs887465	6	31175875	G	C	0.229	-0.142345	0.0220637	1.40183e-10	0.241	0.124643	0.0453235	0.00615234	5.17867e-08
rs3130457	6	31179417	C	T	0.229	-0.143074	0.0220429	1.08787e-10	0.243	0.123537	0.0452777	0.00655877	5.2411e-08
rs3130507	6	31179699	A	G	0.275	-0.160463	0.0206243	1.13078e-14	0.306	0.0900537	0.0428298	0.0365042	5.99858e-08
rs3130508	6	31181743	A	G	0.229	-0.14324	0.0220946	1.14196e-10	0.243	0.124728	0.045381	0.00618336	4.83059e-08
rs3131016	6	31185041	A	C	0.277	-0.163652	0.0206025	3.15396e-15	0.309	0.0891314	0.0427744	0.0382041	4.44376e-08
rs3130510	6	31186716	A	G	0.231	-0.139628	0.0220422	2.96378e-10	0.25	0.125325	0.0450693	0.00561066	5.63662e-08
rs3130459	6	31186856	C	T	0.231	-0.138594	0.0220573	4.10601e-10	0.25	0.124231	0.0451265	0.00611007	7.35263e-08
rs3094612	6	31195861	C	G	0.276	-0.163006	0.0205991	3.97757e-15	0.305	0.0897287	0.042586	0.0360849	4.01419e-08
rs3130465	6	31198575	G	A	0.276	-0.162665	0.0206124	4.73954e-15	0.306	0.0885786	0.0426136	0.0386108	4.87341e-08
