# Supplementary material for: Multiancestry sex-stratified genomic associations with HIV viral load and controller status from the ICGH
Source: JCI Insight. 2023 Jun 8;8(11):e170068. doi: 10.1172/jci.insight.170068 (PMC10393222; doi:10.1172/jci.insight.170068)
Supplement: Supplemental table 7 [file jciinsight-8-170068-s243.xlsx]

## Sheet: Supplementary Table S7
Rs Number	Chromosome	Position (GRCh38/hg38)	Effect Allele	Non Effect Allele	Males. Controllers (n= 584) vs. Non-controllers (n = 1,704)				Females. Controllers (n= 194) vs.Non-controllers (n= 349)				P Value comparison Females vs. Males
					Frequency Effect Allele	b	s.e.	P Value	Frequency Effect Allele	b	s.e.	P Value
rs687659	5	32523192	A	T	0.288	-0.0210951	0.0151289	0.16277	0.212	0.180111	0.0327573	1.16004e-05	1.02189e-08
rs4387067	9	129245554	T	C	0.0144649	-0.0307536	0.0144649	0.0336273	0.0272831	0.149665	0.0272831	1.18313e-05	2.06506e-09
rs4265290	9	129255231	A	G	0.0139636	-0.0305197	0.0139636	0.028969	0.0273396	0.148249	0.0273396	1.99304e-05	2.33189e-09
rs2183259	9	129256643	A	G	0.0141122	-0.0268131	0.0141122	0.057528	0.0271475	0.147707	0.0271475	2.19976e-05	4.75975e-09
rs4837353	9	129256798	C	T	0.0140288	-0.0246369	0.0140288	0.0790699	0.0275528	0.138681	0.0275528	0.000126837	5.35296e-08
rs12378721	9	129257680	T	C	0.0139956	-0.0245671	0.0139956	0.0792363	0.027127	0.13969	0.027127	8.96263e-05	3.07949e-08
