# Supplementary material for: Multiancestry sex-stratified genomic associations with HIV viral load and controller status from the ICGH
Source: JCI Insight. 2023 Jun 8;8(11):e170068. doi: 10.1172/jci.insight.170068 (PMC10393222; doi:10.1172/jci.insight.170068)
Supplement: Supplemental table 8 [file jciinsight-8-170068-s244.xlsx]

## Sheet: Supplementary Table S8
Gene Symbol	Gene Ensembl ID	Chromosome	Start (GRCh37/hg19)	stop (GRCh37/hg19)	Type of Gene	Number of Positionally Mapped SNPS	Number of eQTL Mapped SNPS	eQTL Mapping Minimum P Value	eQTL Mapping Tissue	Chromatin Interaction Mapping	Chromatin Interaction Tissue
SDC3	ENSG00000162512	1	31342314	31381608	protein_coding	63	54	3.48065e-24	eQTLGen_cis_eQTLs:BIOSQTL/BIOS_eQTL_geneLevel	Yes	Fetal_Cortex:IMR90
PUM1	ENSG00000134644	1	31404353	31538838	protein_coding	63	54	2.1156e-14	eQTLGen_cis_eQTLs:GTEx/v8/Testis	Yes	Adult_Cortex:Fetal_Cortex:IMR90:Mesenchymal_Stem_Cell
NKAIN1	ENSG00000084628	1	31652592	31712401	protein_coding	52	61	1.60917e-20	eQTLcatalogue/BrainSeq_ge_brain:PsychENCODE_eQTLs:CMC_SVA_cis:CMC_NoSVA_cis:BRAINEAC/HIPP:BRAINEAC/TCTX:BRAINEAC/WHMT:GTEx/v8/Brain_Hippocampus:GTEx/v8/Skin_Not_Sun_Exposed_Suprapubic:GTEx/v7/Brain_Caudate_basal_ganglia	No	NA
SNRNP40	ENSG00000060688	1	31732417	31769662	protein_coding	27	54	7.0662e-10	eQTLGen_cis_eQTLs	No	NA
DPCR1	ENSG00000168631	6	30908749	30921998	protein_coding	5	60	3.58656e-05	GTEx/v8/Adipose_Visceral_Omentum:GTEx/v8/Esophagus_Mucosa:GTEx/v8/Nerve_Tibial:GTEx/v7/Adipose_Subcutaneous	Yes	Right_Ventricle:IMR90
MUC21	ENSG00000204544	6	30951495	30957680	protein_coding	29	2	3.14677e-06	BIOSQTL/BIOS_eQTL_geneLevel	No	NA
MUC22	ENSG00000261272	6	30978251	31003179	protein_coding	82	1	6.87139e-05	GTEx/v7/Esophagus_Mucosa	Yes	IMR90:Mesenchymal_Stem_Cell
HCG22	ENSG00000228789	6	31021227	31027667	lincRNA	95	92	3.3955e-29	eQTLcatalogue/TwinsUK_ge_LCL:eQTLGen_cis_eQTLs:BIOSQTL/BIOS_eQTL_geneLevel:GTEx/v8/Adipose_Subcutaneous:GTEx/v8/Adipose_Visceral_Omentum:GTEx/v8/Brain_Caudate_basal_ganglia:GTEx/v8/Esophagus_Mucosa:GTEx/v8/Heart_Atrial_Appendage:GTEx/v8/Lung:GTEx/v8/Muscle_Skeletal:GTEx/v8/Nerve_Tibial:GTEx/v8/Small_Intestine_Terminal_Ileum:GTEx/v8/Spleen:GTEx/v8/Uterus:GTEx/v7/Adipose_Subcutaneous:GTEx/v7/Adipos…	Yes	Right_Ventricle
C6orf15	ENSG00000204542	6	31079000	31080336	protein_coding	95	87	1.54998e-09	GTEx/v8/Skin_Not_Sun_Exposed_Suprapubic:GTEx/v8/Skin_Sun_Exposed_Lower_leg:GTEx/v7/Skin_Not_Sun_Exposed_Suprapubic:GTEx/v7/Skin_Sun_Exposed_Lower_leg	Yes	Promoter_anchored_loops:Adult_Cortex:Right_Ventricle:GM12878:IMR90:Mesenchymal_Stem_Cell
PSORS1C1	ENSG00000204540	6	31082527	31107869	protein_coding	95	91	2.38543e-13	BIOSQTL/BIOS_eQTL_geneLevel:GTEx/v8/Artery_Aorta:GTEx/v8/Esophagus_Muscularis:GTEx/v8/Heart_Atrial_Appendage:GTEx/v8/Heart_Left_Ventricle:GTEx/v8/Skin_Not_Sun_Exposed_Suprapubic:GTEx/v8/Testis:GTEx/v8/Thyroid:GTEx/v7/Artery_Aorta:GTEx/v7/Heart_Atrial_Appendage:GTEx/v7/Heart_Left_Ventricle:GTEx/v7/Thyroid:GTEx/v6/Testis	Yes	Adult_Cortex:Right_Ventricle:GM12878:IMR90:Mesenchymal_Stem_Cell
CDSN	ENSG00000204539	6	31082867	31088223	protein_coding	95	91	1.43542e-10	eQTLcatalogue/van_de_Bunt_2015_ge_pancreatic_islet:GTEx/v8/Skin_Not_Sun_Exposed_Suprapubic:GTEx/v8/Skin_Sun_Exposed_Lower_leg:GTEx/v7/Skin_Sun_Exposed_Lower_leg	Yes	Adult_Cortex:Right_Ventricle:GM12878:IMR90:Mesenchymal_Stem_Cell
PSORS1C2	ENSG00000204538	6	31105313	31107127	protein_coding	95	94	6.2523e-21	eQTLcatalogue/HipSci_ge_iPSC:BIOSQTL/BIOS_eQTL_geneLevel:GTEx/v8/Adipose_Subcutaneous:GTEx/v8/Adrenal_Gland:GTEx/v8/Artery_Aorta:GTEx/v8/Artery_Tibial:GTEx/v8/Breast_Mammary_Tissue:GTEx/v8/Colon_Sigmoid:GTEx/v8/Colon_Transverse:GTEx/v8/Esophagus_Gastroesophageal_Junction:GTEx/v8/Esophagus_Muscularis:GTEx/v8/Lung:GTEx/v8/Nerve_Tibial:GTEx/v8/Cells_Cultured_fibroblasts:GTEx/v8/Small_Intestine_Termi…	Yes	Promoter_anchored_loops:Right_Ventricle:GM12878:IMR90:Mesenchymal_Stem_Cell
CCHCR1	ENSG00000204536	6	31110216	31126015	protein_coding	95	95	4.8883e-87	eQTLcatalogue/BLUEPRINT_ge_monocyte:eQTLcatalogue/BLUEPRINT_ge_T-cell:eQTLcatalogue/GENCORD_ge_fibroblast:eQTLcatalogue/GEUVADIS_ge_LCL:eQTLcatalogue/Nedelec_2016_ge_macrophage_Listeria:eQTLcatalogue/Nedelec_2016_ge_macrophage_Salmonella:eQTLcatalogue/Quach_2016_ge_monocyte_IAV:eQTLcatalogue/Quach_2016_ge_monocyte_LPS:eQTLcatalogue/Quach_2016_ge_monocyte_naive:eQTLcatalogue/Quach_2016_ge_monocyte…	Yes	Promoter_anchored_loops:Adult_Cortex:Fetal_Cortex:Right_Ventricle
TCF19	ENSG00000137310	6	31126319	31134936	protein_coding	95	93	2.0382e-15	eQTLcatalogue/GEUVADIS_ge_LCL:eQTLcatalogue/TwinsUK_ge_LCL:DICE/NK:eQTLGen_cis_eQTLs:BIOSQTL/BIOS_eQTL_geneLevel:GTEx/v8/Adipose_Subcutaneous:GTEx/v8/Adipose_Visceral_Omentum:GTEx/v8/Artery_Tibial:GTEx/v8/Brain_Cerebellar_Hemisphere:GTEx/v8/Brain_Cerebellum:GTEx/v8/Nerve_Tibial:GTEx/v7/Adipose_Subcutaneous:GTEx/v7/Adipose_Visceral_Omentum:GTEx/v7/Artery_Tibial:GTEx/v7/Esophagus_Gastroesophageal_J…	Yes	Promoter_anchored_loops:Adult_Cortex:Fetal_Cortex:Right_Ventricle
POU5F1	ENSG00000204531	6	31132119	31148508	protein_coding	95	93	3.6811e-45	eQTLcatalogue/TwinsUK_ge_fat:eQTLGen_cis_eQTLs:BIOSQTL/BIOS_eQTL_geneLevel:GTEx/v8/Adipose_Subcutaneous:GTEx/v8/Adipose_Visceral_Omentum:GTEx/v8/Whole_Blood:GTEx/v8/Artery_Aorta:GTEx/v8/Artery_Coronary:GTEx/v8/Artery_Tibial:GTEx/v8/Brain_Frontal_Cortex_BA9:GTEx/v8/Breast_Mammary_Tissue:GTEx/v8/Colon_Sigmoid:GTEx/v8/Esophagus_Gastroesophageal_Junction:GTEx/v8/Esophagus_Muscularis:GTEx/v8/Heart_Atr…	Yes	Adult_Cortex:Fetal_Cortex:Right_Ventricle
PSORS1C3	ENSG00000204528	6	31141512	31145676	sense_intronic	95	92	8.6356e-52	eQTLcatalogue/Lepik_2017_ge_blood:eQTLGen_cis_eQTLs:BIOSQTL/BIOS_eQTL_geneLevel:GTEx/v8/Whole_Blood:GTEx/v8/Colon_Transverse:GTEx/v8/Lung:GTEx/v8/Pancreas:GTEx/v8/Skin_Sun_Exposed_Lower_leg:GTEx/v8/Spleen:GTEx/v8/Stomach:GTEx/v8/Testis:GTEx/v7/Whole_Blood:GTEx/v7/Colon_Transverse:GTEx/v7/Esophagus_Muscularis:GTEx/v7/Lung:GTEx/v7/Stomach:GTEx/v7/Testis:GTEx/v6/Stomach:GTEx/v6/Testis	Yes	Adult_Cortex:Fetal_Cortex:Right_Ventricle
XXbac-BPG299F13.17	ENSG00000272501	6	31162977	31165814	antisense	95	90	1.48318e-10	eQTLcatalogue/BLUEPRINT_ge_neutrophil:eQTLcatalogue/Lepik_2017_ge_blood:GTEx/v8/Whole_Blood:GTEx/v8/Esophagus_Mucosa:GTEx/v8/Heart_Left_Ventricle:GTEx/v8/Nerve_Tibial:GTEx/v8/Skin_Not_Sun_Exposed_Suprapubic:GTEx/v8/Skin_Sun_Exposed_Lower_leg:GTEx/v7/Esophagus_Mucosa:GTEx/v7/Skin_Not_Sun_Exposed_Suprapubic:GTEx/v7/Skin_Sun_Exposed_Lower_leg:GTEx/v6/Whole_Blood:GTEx/v6/Heart_Left_Ventricle:GTEx/v6/…	Yes	Left_Ventricle:Right_Ventricle:GM12878:IMR90:Mesenchymal_Stem_Cell:Mesendoderm:hESC
HCG27	ENSG00000206344	6	31165537	31171745	protein_coding	95	93	3.45968e-18	eQTLcatalogue/BLUEPRINT_ge_T-cell:eQTLcatalogue/Fairfax_2012_B-cell_CD19:eQTLcatalogue/GEUVADIS_ge_LCL:eQTLcatalogue/TwinsUK_ge_LCL:DICE/B_cell_naive:DICE/T_CD4_naive_activated:DICE/T_CD8_naive_activated:eQTLGen_cis_eQTLs:BIOSQTL/BIOS_eQTL_geneLevel:GTEx/v8/Artery_Tibial:GTEx/v8/Colon_Transverse:GTEx/v7/Colon_Transverse	Yes	Left_Ventricle:Right_Ventricle:GM12878:IMR90:Mesenchymal_Stem_Cell:Mesendoderm:hESC
XXbac-BPG299F13.14	ENSG00000271821	6	31167942	31169695	lincRNA	95	1	2.51521e-05	DICE/T_CD4_naive_activated	Yes	Left_Ventricle:Right_Ventricle:GM12878:IMR90:Mesenchymal_Stem_Cell:Mesendoderm:hESC
HLA-C	ENSG00000204525	6	31236526	31239907	protein_coding	95	94	1.1551e-211	eQTLcatalogue/BLUEPRINT_ge_monocyte:eQTLcatalogue/BLUEPRINT_ge_neutrophil:eQTLcatalogue/BLUEPRINT_ge_T-cell:eQTLcatalogue/BrainSeq_ge_brain:eQTLcatalogue/CEDAR_B-cell_CD19:eQTLcatalogue/CEDAR_ileum:eQTLcatalogue/CEDAR_monocyte_CD14:eQTLcatalogue/CEDAR_neutrophil_CD15:eQTLcatalogue/CEDAR_rectum:eQTLcatalogue/CEDAR_T-cell_CD4:eQTLcatalogue/CEDAR_T-cell_CD8:eQTLcatalogue/CEDAR_transverse_colon:eQTLc…	Yes	Promoter_anchored_loops:Left_Ventricle:Right_Ventricle:GM12878:IMR90:Mesenchymal_Stem_Cell:Mesendoderm:hESC
WASF5P	ENSG00000231402	6	31255287	31256741	pseudogene	95	91	2.14613e-19	DICE/T_CD4_naive_TREG:GTEx/v8/Pancreas:GTEx/v7/Pancreas:GTEx/v6/Pancreas:GTEx/v6/Thyroid	No	NA
XXbac-BPG248L24.13	ENSG00000256166	6	31261685	31269419	lincRNA	95	56	4.81224e-13	eQTLcatalogue/Quach_2016_ge_monocyte_IAV:GTEx/v6/Pancreas	No	NA
XXbac-BPG248L24.10	ENSG00000229836	6	31275592	31276326	pseudogene	95	83	4.14317e-13	DICE/T_CD4_memory_TREG:GTEx/v8/Thyroid:GTEx/v7/Thyroid:GTEx/v6/Thyroid	No	NA
HLA-B	ENSG00000234745	6	31321649	31324965	protein_coding	91	91	3.4166e-26	DICE/T_CD8_naive:eQTLGen_cis_eQTLs:BIOSQTL/BIOS_eQTL_geneLevel:CMC_SVA_cis:CMC_NoSVA_cis:GTEx/v8/Adipose_Subcutaneous:GTEx/v8/Adipose_Visceral_Omentum:GTEx/v8/Whole_Blood:GTEx/v8/Artery_Aorta:GTEx/v8/Artery_Coronary:GTEx/v8/Artery_Tibial:GTEx/v8/Breast_Mammary_Tissue:GTEx/v8/Colon_Sigmoid:GTEx/v8/Colon_Transverse:GTEx/v8/Esophagus_Gastroesophageal_Junction:GTEx/v8/Esophagus_Mucosa:GTEx/v8/Esophag…	Yes	Promoter_anchored_loops
XXbac-BPG248L24.12	ENSG00000271581	6	31324424	31325414	pseudogene	88	36	7.37189e-07	DICE/T_CD8_naive:DICE/T_CD8_naive_activated:DICE/T_CD4_TFH:DICE/T_CD4_TH1:GTEx/v8/Adipose_Subcutaneous:GTEx/v8/Adipose_Visceral_Omentum:GTEx/v8/Whole_Blood:GTEx/v8/Brain_Cerebellum:GTEx/v8/Colon_Transverse:GTEx/v8/Lung:GTEx/v8/Thyroid:GTEx/v7/Adipose_Subcutaneous:GTEx/v7/Whole_Blood:GTEx/v7/Thyroid	Yes	Promoter_anchored_loops
DHFRP2	ENSG00000228432	6	31334129	31334675	pseudogene	85	49	5.79545e-08	BIOSQTL/BIOS_eQTL_geneLevel:GTEx/v8/Brain_Cerebellar_Hemisphere	Yes	Promoter_anchored_loops:Adult_Cortex:Fetal_Cortex
HLA-S	ENSG00000225851	6	31349851	31350065	pseudogene	74	87	2.7434e-17	eQTLGen_cis_eQTLs:BIOSQTL/BIOS_eQTL_geneLevel:GTEx/v8/Adipose_Subcutaneous:GTEx/v8/Adipose_Visceral_Omentum:GTEx/v8/Adrenal_Gland:GTEx/v8/Whole_Blood:GTEx/v8/Artery_Aorta:GTEx/v8/Artery_Coronary:GTEx/v8/Breast_Mammary_Tissue:GTEx/v8/Colon_Transverse:GTEx/v8/Nerve_Tibial:GTEx/v8/Skin_Sun_Exposed_Lower_leg:GTEx/v7/Adipose_Subcutaneous:GTEx/v7/Artery_Coronary:GTEx/v7/Nerve_Tibial:GTEx/v7/Skin_Sun_Ex…	Yes	Promoter_anchored_loops
XXbac-BPG181B23.7	ENSG00000272221	6	31362066	31363272	lincRNA	64	89	7.25452e-15	eQTLcatalogue/GEUVADIS_ge_LCL:eQTLcatalogue/Quach_2016_ge_monocyte_IAV:eQTLcatalogue/Quach_2016_ge_monocyte_LPS:eQTLcatalogue/Quach_2016_ge_monocyte_naive:eQTLcatalogue/Quach_2016_ge_monocyte_R848:GTEx/v8/Adipose_Subcutaneous:GTEx/v8/Adipose_Visceral_Omentum:GTEx/v8/Whole_Blood:GTEx/v8/Artery_Aorta:GTEx/v8/Artery_Coronary:GTEx/v8/Artery_Tibial:GTEx/v8/Breast_Mammary_Tissue:GTEx/v8/Colon_Sigmoid:G…	Yes	Promoter_anchored_loops:Adult_Cortex:Fetal_Cortex
HCP5	ENSG00000206337	6	31368479	31445283	sense_overlapping	60	59	1.50432e-06	GTEx/v8/Esophagus_Muscularis:GTEx/v8/Heart_Left_Ventricle:GTEx/v8/Skin_Not_Sun_Exposed_Suprapubic:GTEx/v8/Skin_Sun_Exposed_Lower_leg:GTEx/v8/Thyroid:GTEx/v7/Lung:GTEx/v7/Skin_Sun_Exposed_Lower_leg:GTEx/v7/Thyroid	Yes	Promoter_anchored_loops:Adult_Cortex:Fetal_Cortex
Y_RNA	ENSG00000199332	6	31369929	31370027	misc_RNA	60	1	8.80923e-05	DICE/T_CD4_naive_activated	Yes	Promoter_anchored_loops:Adult_Cortex:Fetal_Cortex
MICA	ENSG00000204520	6	31371356	31383092	protein_coding	60	9	1.366e-08	eQTLGen_cis_eQTLs:BIOSQTL/BIOS_eQTL_geneLevel:GTEx/v8/Adipose_Subcutaneous:GTEx/v8/Heart_Left_Ventricle:GTEx/v8/Muscle_Skeletal:GTEx/v8/Nerve_Tibial	Yes	Promoter_anchored_loops
