# Supplementary material for: Multiancestry sex-stratified genomic associations with HIV viral load and controller status from the ICGH
Source: JCI Insight. 2023 Jun 8;8(11):e170068. doi: 10.1172/jci.insight.170068 (PMC10393222; doi:10.1172/jci.insight.170068)
Supplement: Supplemental table 9 [file jciinsight-8-170068-s245.xlsx]

## Sheet: Supplementary Table S9
Gene Symbol	Gene Ensembl ID	Chromosome	Start (GRCh37/hg19)	Stop (GRCh37/hg19)	Type of Gene	Number of Positionally Mapped SNPs	Number of eQTL Mapped SNPs	eQTL MappingMinimum P Value	eQTL Mapping Tissue	Chromatin Interaction Mapping	Chromatin Interaction Tissue
CTD-2186M15.3	ENSG00000272086	5	32174577	32175378	lincRNA	0	4	2.8891e-05	GTEx/v8/Brain_Cerebellum	Yes	Adult_Cortex:Fetal_Cortex
SUB1	ENSG00000113387	5	32531739	32604185	protein_coding	20	18	3.6724e-07	eQTLGen_cis_eQTLs:GTEx/v8/Cells_Cultured_fibroblasts	Yes	Fetal_Cortex:GM12878:IMR90
RP11-339B21.14	ENSG00000273281	9	131068269	131068629	lincRNA	0	4	0.00039276	PsychENCODE_eQTLs	No	NA
ENDOG	ENSG00000167136	9	131580753	131584956	protein_coding	0	12	2.1498e-17	PsychENCODE_eQTLs:eQTLGen_cis_eQTLs	No	NA
CRAT	ENSG00000095321	9	131857089	131873468	protein_coding	0	15	1.0295e-17	eQTLGen_cis_eQTLs:BIOSQTL/BIOS_eQTL_geneLevel	No	NA
PPP2R4	ENSG00000119383	9	131873229	131911225	protein_coding	0	8	2.4449e-15	eQTLGen_cis_eQTLs	No	NA
IER5L	ENSG00000188483	9	131937835	131940540	protein_coding	0	15	1.52561e-10	eQTLcatalogue/GEUVADIS_ge_LCL:eQTLcatalogue/TwinsUK_ge_LCL	No	NA
RP11-344B5.4	ENSG00000235007	9	132020633	132022125	lincRNA	16	15	1.4283e-102	eQTLcatalogue/BLUEPRINT_ge_T-cell:eQTLcatalogue/TwinsUK_ge_blood:DICE/T_CD4_naive:DICE/T_CD8_naive:DICE/T_CD4_TFH:DICE/T_CD4_naive_TREG:eQTLGen_cis_eQTLs:BIOSQTL/BIOS_eQTL_geneLevel	No	NA
RP11-344B5.3	ENSG00000241084	9	132021341	132023860	lincRNA	16	15	1.48703e-53	eQTLcatalogue/BLUEPRINT_ge_T-cell:DICE/T_CD4_TH17:BIOSQTL/BIOS_eQTL_geneLevel	No	NA
RP11-344B5.2	ENSG00000224307	9	132044737	132048007	lincRNA	16	16	2.83237e-12	BIOSQTL/BIOS_eQTL_geneLevel:GTEx/v8/Adipose_Visceral_Omentum:GTEx/v8/Esophagus_Mucosa:GTEx/v8/Lung:GTEx/v8/Nerve_Tibial:GTEx/v8/Thyroid:GTEx/v7/Esophagus_Mucosa:GTEx/v7/Lung:GTEx/v7/Spleen:GTEx/v6/Lung	No	NA
TOR1B	ENSG00000136816	9	132565432	132573560	protein_coding	0	4	4.13719e-05	GTEx/v8/Brain_Cerebellum	No	NA
